# Supplementary material for: Feasibility and clinical utility of local rapid Nanopore influenza A virus whole genome sequencing for integrated outbreak management, genotypic resistance detection and timely surveillance
Source: Microb Genom. 2023 Aug 17;9(8):mgen001083. doi: 10.1099/mgen.0.001083 (PMC10483427; doi:10.1099/mgen.0.001083)
Supplement: Supplementary material 2 [file mgen-9-1083-s002.xlsx]

## Sheet: Supplementary Table Titles
Supplementary Table 1 - Comparison of local nanopore sequences and reference illumina sequences
Supplementary Table 2 – Number of samples with >90% coverage by segment
Supplementary Table 3 – Sample metadata and sequencing summary
Supplementary Table 4 – SNP distances between majority genome sequences and HA gene sequences
Supplementary Table 5 – PA gene consensus sequences for ED49 and ED61

## Sheet: Supplementary Table 1
Sample	SNP differences in segment compared to reference laboratory Illumina sequnce
	PB2	PB1	PA	HA	NP	NA	MP	NS
A1.4	0	0	0	0	0	0	0	0
A1.1	0	0	0	0	0	0	0	0
A1.3	0	0	0	0	0	0	0	0
A1.5	2	0	0	0	0	0	0	0
A2.1	Nanopore Fail	Nanopore Fail	Nanopore Fail	Nanopore Fail	Nanopore Fail	Nanopore Fail	0	0
A3	0	0	0	0	0	0	0	0
A5	0	0	0	0	0	0	0	0
B2	1	0	0	0	0	0	0	0
B3.2	0	0	0	0	0	0	0	0
B4	0	0	0	0	0	0	0	0
B5	0	0	0	0	0	0	0	0
C1	0	0	0	0	0	0	0	0
C3	0	0	0	0	0	0	0	0
C2	Both Fail	Both Fail	Both Fail	Both Fail	Both Fail	Both Fail	Both Fail	Illumina Fail
C4	Illumina Fail	Illumina Fail	Illumina Fail	0	Illumina Fail	0	Illumina Fail	Illumina Fail
D2	0	0	0	0	0	0	0	0
D3	0	0	0	0	0	0	0	0
E2	0	0	0	0	0	0	0	0
E1	0	0	2	0	0	0	0	0
A1.2	Illumina Fail	Illumina Fail	Illumina Fail	0	Illumina Fail	0	Illumina Fail	Illumina Fail
D1	0	0	0	0	0	0	0	0
B1	0	0	0	0	0	0	0	0

## Sheet: Supplementary Table 2
Samples (n = 128)	Segment
	PB2	PB1	PA	HA	NP	NA	MP	NS
Samples with >90% coverage	112	103	111	117	107	115	123	116

## Sheet: Supplementary Table 3
Sample	Date	Ct	Take off	Platform	GISAID EpiFlu Name	WGS H Type	Clade	Analysis Classification	Segments >90	Segments 100	PB2 Reads	PB2 Mean Coverage	PB2 Coverage	PB2 Length	PB2 N	PB1 Reads	PB1 Mean Coverage	PB1 Coverage	PB1 Length	PB1 N	PA Reads	PA Mean Coverage	PA Coverage	PA Length	PA N	HA Reads	HA Mean Coverage	HA Coverage	HA Length	HA N	NP Reads	NP Mean Coverage	NP Coverage	NP Length	NP N	NA Reads	NA Mean Coverage	NA Coverage	NA Length	NA N	MP Reads	MP Mean Coverage	MP Coverage	MP Length	MP N	NS Reads	NS Mean Coverage	NS Coverage	NS Length
A1.1	2022-12-18	14	6	AUS	A/England/230660752/2022	H3	3C.2a1b.2a.2	Whole Genome	8	8	5677	1979.04	100	2280	0	7292	2416.03	100	2274	0	5566	1870.58	100	2151	0	14876	7334.53	100	1701	0	7922	4521.5	100	1497	0	16768	9805.22	100	1410	7	17133	12088.9	100	982	0	20289	15587.9	100	838
A1.2	2022-12-27	27.3	19	AUS	A/England/230660771/2022	H3	3C.2a1b.2a.2	Whole Genome	8	8	909	452.941	100	2280	0	1005	387.313	100	2274	0	474	207.787	100	2151	0	2099	1170.57	100	1701	0	2578	1504.61	100	1497	0	2008	1165.84	100	1410	7	6406	4509.92	100	982	0	3288	2485.11	100	838
A1.3	2022-12-31	25.2	17	AUS	A/England/230660753/2022	H3	3C.2a1b.2a.2	Whole Genome	8	8	1537	529.834	100	2280	0	1676	664.418	100	2274	0	1479	634.457	100	2151	0	3763	2103.62	100	1701	0	3294	1902.97	100	1497	0	3248	1863.67	100	1410	7	7397	5235.64	100	982	0	4908	3739.54	100	838
A1.4	2023-01-09	19.5	11.3	AUS	A/England/230420251/2023	H3	3C.2a1b.2a.2	Whole Genome	8	8	991	347.527	100	2280	0	1348	377.464	100	2274	0	1473	479.031	100	2151	0	4358	2398.25	100	1701	0	1894	1064.13	100	1497	0	1844	1048.33	100	1410	7	9398	6798.9	100	982	0	4263	3290.68	100	838
A1.5	2023-01-20	23	14.7	AUS	A/England/230660754/2023	H3	3C.2a1b.2a.2	Whole Genome	8	8	3500	709.128	100	2280	0	838	268.517	100	2274	0	496	205.254	100	2151	0	2385	1344.66	100	1701	0	1830	1054.2	100	1497	0	2149	1236.67	100	1410	7	6113	4333.67	100	982	0	5085	3906.15	100	838
A2.1	2022-12-18	29.4	21.2	AUS	A/England/230660755/2022	Unknown	Unknown	Other	2	2	150	32.4518	26.9	2280	1667	38	12.4922	20.6	1406	1228	139	24.6918	17.1	2151	1785	62	29.6702	85.6	1701	250	39	20.6065	68.5	1497	542	44	24.6437	78.4	1410	326	273	185.486	100	982	0	416	316.724	100	838
A2.2	2022-12-20	29.5	19.2	AUS	A/England/230660756/2022	Unknown	Unknown	Other	2	0	NA	NA	NA	NA	NA	25	17.6272	44.3	896	518	18	7.20223	0	NA	NA	4	3.2898	0	NA	NA	13	6.76072	0	NA	NA	24	13.5273	10.9	1410	1326	65	41.6405	98.5	982	16	94	69.8377	94.5	838
A3	2022-12-19	18.3	10	AUS	A/England/230660757/2022	H3	3C.2a1b.2a.2	Whole Genome	8	8	2162	690.761	100	2280	0	3338	1010.37	100	2274	0	2551	744.912	100	2151	0	7245	3979.53	100	1701	0	4717	2585.95	100	1497	0	10872	6345.8	100	1410	7	14322	10005.7	100	982	0	23711	18186.8	100	838
A4	2022-12-22	32.5	24.3	AUS	NA	Unknown	Unknown	Other	0	0	NA	NA	NA	NA	NA	NA	NA	NA	NA	NA	NA	NA	NA	NA	NA	NA	NA	NA	NA	NA	NA	NA	NA	NA	NA	NA	NA	NA	NA	NA	NA	NA	NA	NA	NA	NA	NA	NA	NA
A5	2022-12-23	15.8	7.5	AUS	A/England/230660758/2022	H3	3C.2a1b.2a.2	Whole Genome	8	8	1993	675.791	100	2280	0	3929	1188.58	100	2274	0	2837	977.979	100	2151	0	9245	5179.07	100	1701	0	4053	2221.1	100	1497	0	7742	4475.09	100	1410	7	8691	6170.56	100	982	0	11094	8642.72	100	838
B1	2022-12-20	16.5	8.2	AUS	A/England/230660773/2022	H1	6B.1A.5a.2	Whole Genome	8	8	955	334.05	100	2280	0	1111	391.075	100	2274	0	1290	559.529	100	2151	0	6004	3040.55	100	1701	0	4073	2102.59	100	1497	3	5303	3039.09	100	1410	0	13164	9401.94	100	982	0	10526	8198.7	100	838
B2	2022-12-20	17.6	9.3	AUS	A/England/230660759/2022	H1	6B.1A.5a.2	Whole Genome	8	8	1361	247.639	100	2280	0	1435	397.99	100	2274	0	1612	418.412	100	2151	0	6167	2913.99	100	1701	0	5591	2825.22	100	1497	3	6113	3410.83	100	1410	0	14465	10278.5	100	982	0	10045	7833.24	100	838
B3.1	2022-12-21	32.2	24	AUS	NA	Unknown	Unknown	Other	0	0	NA	NA	NA	NA	NA	NA	NA	NA	NA	NA	NA	NA	NA	NA	NA	NA	NA	NA	NA	NA	NA	NA	NA	NA	NA	NA	NA	NA	NA	NA	NA	NA	NA	NA	NA	4	3.30191	0	NA
B3.2	2022-12-23	23.2	15	AUS	A/England/230660760/2022	H1	6B.1A.5a.2	Whole Genome	8	7	486	206.327	100	2280	0	339	130.554	100	2274	0	147	67.2278	98.8	2151	26	1167	581.369	100	1701	0	605	329.376	100	1497	4	1217	657.989	100	1410	0	2817	1885.53	100	982	0	1663	1274.3	100	838
B4	2022-12-25	14	5.7	AUS	A/England/230660761/2022	H1	6B.1A.5a.2	Whole Genome	8	8	1475	500.158	100	2280	0	2844	993.489	100	2274	0	1571	561.251	100	2151	0	10537	4951.22	100	1701	0	10119	5502.9	100	1497	3	12419	7073.78	100	1410	0	25597	18228.8	100	982	0	20741	16201.4	100	838
B5	2022-12-25	21.5	13.3	AUS	A/England/230660762/2022	H1	6B.1A.5a.2	Whole Genome	8	7	396	128.458	100	2280	0	337	119.195	98.4	2274	37	341	126.787	100	2151	0	1593	690.024	100	1701	0	1365	676.273	100	1497	4	2142	1170.79	100	1410	0	7890	5333.26	100	982	0	4903	3819.2	100	838
C1	2022-12-20	14.2	5	AUS	A/England/230660763/2022	H1	6B.1A.5a.2	Whole Genome	8	8	1993	793.105	100	2280	0	3034	1148	100	2274	0	1226	532.225	100	2151	0	10041	4377.75	100	1701	0	4423	2480.08	100	1497	0	11388	6693.78	100	1410	0	22562	16141.8	100	982	0	16332	12769.1	100	838
C2	2022-12-21	29.2	21	AUS	NA	Unknown	Unknown	Other	1	0	NA	NA	NA	NA	NA	NA	NA	NA	NA	NA	NA	NA	NA	NA	NA	11	5.03353	0	NA	NA	7	3.44593	0	NA	NA	21	11.2688	0	NA	NA	NA	NA	NA	NA	NA	53	39.3043	97.1	838
C3	2022-12-24	24.5	14.6	AUS	A/England/230660764/2022	H1	6B.1A.5a.2	Whole Genome	8	8	673	228.245	100	2280	0	378	122.979	100	2274	1	287	141.365	100	2151	0	2511	1036.29	100	1701	0	1053	555.127	100	1497	0	2593	1444.49	100	1410	0	10869	7185.4	100	982	0	6142	4747.44	100	838
C4	2022-12-26	23.9	16	AUS	A/England/230660766/2022	H1	6B.1A.5a.2	Whole Genome	8	7	736	248.094	100	2280	0	1104	361.032	100	2274	0	309	117.908	93.1	2151	172	4399	2062.17	100	1701	0	1097	611.193	100	1497	1	2514	1399.02	100	1410	0	9866	6824.12	100	982	0	6373	4905.73	100	838
D1	2022-12-29	15.6	7.3	AUS	A/England/230660772/2022	H3	3C.2a1b.2a.2	Whole Genome	8	8	9862	2654.88	100	2280	0	23737	4662.97	100	2274	0	9664	2547.97	100	2151	0	19890	10395.8	100	1701	0	35681	22878.7	100	1497	0	20400	12383.7	100	1410	7	35475	25087.3	100	982	0	27131	21421.8	100	838
D2	2023-01-01	16.5	8.2	AUS	A/England/230660767/2023	H3	3C.2a1b.2a.2	Whole Genome	8	8	8915	4008.22	100	2280	0	15515	6247.86	100	2274	0	10195	4220.78	100	2151	0	31529	17454.3	100	1701	0	41076	27255.6	100	1497	0	22940	14085.7	100	1410	7	38007	27103.9	100	982	0	27601	21843.9	100	838
D3	2023-01-01	17.1	10.2	AUS	A/England/230660768/2023	H3	3C.2a1b.2a.2	Whole Genome	8	8	5799	1001.1	100	2280	0	4988	1411.61	100	2274	0	2512	646.893	100	2151	0	7440	3740.65	100	1701	0	15378	9235.14	100	1497	1	9255	5512.45	100	1410	7	34561	24333.7	100	982	0	23105	18091.7	100	838
E1	2022-12-31	14.6	6.3	AUS	A/England/230660770/2022	H1	6B.1A.5a.2	Whole Genome	8	8	1170	294.4	100	2280	0	341	106.311	100	2274	0	894	213.065	100	2151	0	2964	1461.23	100	1701	0	1737	862.786	100	1497	0	1673	950.684	100	1410	0	5940	4231.67	100	982	0	2145	1654.84	100	838
E2	2023-01-01	17	8.7	AUS	A/England/230660769/2023	H1	6B.1A.5a.2	Whole Genome	8	8	279	75.8272	100	2280	0	189	60.6829	100	2274	1	191	57.3045	100	2151	0	970	478.871	100	1701	0	587	298.128	100	1497	5	422	234.457	100	1410	0	1022	699.5	100	982	0	428	335.382	100	838
R1	2022-12-29	25.6	17.3	AUS	NA	H3	3C.2a1b.2a.2	Whole Genome	8	8	702	220.759	100	2280	0	1331	452.11	100	2274	0	873	277.14	100	2151	0	1410	666.031	100	1701	0	635	322.424	100	1497	0	1311	704.857	100	1410	7	2824	1863.41	100	982	0	1824	1381.62	100	838
ED1	2022-12-20	17.7	NA	CEPHEID	NA	H3	3C.2a1b.2a.2	Whole Genome	8	8	6179	2631.63	100	2280	0	6456	2691.47	100	2274	0	6959	2446.23	100	2151	0	14799	8064.04	100	1701	0	1766	982.08	100	1497	0	9060	5378.18	100	1410	7	20685	14799.3	100	982	0	6321	4863.62	100	838
ED2	2022-12-20	17.9	NA	CEPHEID	NA	H3	3C.2a1b.2a.2	Whole Genome	8	8	6699	2464.6	100	2280	0	4899	1968.48	100	2274	0	5191	2026.65	100	2151	0	18710	10391.1	100	1701	0	2122	1168.33	100	1497	0	10394	6241.01	100	1410	7	21979	15602.9	100	982	0	2913	2218.18	100	838
ED4	2022-12-18	23.4	NA	LIAT	NA	H1	6B.1A.5a.2	Whole Genome	8	8	2610	867.629	100	2280	0	1034	296.044	100	2274	0	1045	380.62	100	2151	0	18677	8604.26	100	1701	0	1088	541.313	100	1497	4	8250	4318	100	1410	0	45582	31871.9	100	982	0	9978	7709.55	100	838
ED5	2022-12-18	24.3	NA	LIAT	NA	H3	3C.2a1b.2a.2	Whole Genome	8	8	833	249.379	100	2280	0	849	294.562	100	2274	0	865	262.752	100	2151	0	1411	649.82	100	1701	0	113	58.6039	100	1497	0	947	520.04	100	1410	7	4334	2945.26	100	982	0	308	226.242	100	838
ED6	2022-12-20	20.4	NA	LIAT	NA	H1	6B.1A.5a.2	Whole Genome	8	8	2781	1216.03	100	2280	0	642	175.132	100	2274	0	913	389.207	100	2151	0	16012	8226.92	100	1701	0	1191	613.792	100	1497	4	13731	7856.97	100	1410	0	26364	18715.4	100	982	0	7633	5946.24	100	838
ED7	2022-12-20	21.6	NA	LIAT	NA	H1	6B.1A.5a.2	Majority Genome	7	7	415	163.35	100	2280	0	189	69.3896	64.5	2274	812	297	110.837	100	2151	0	4899	2261.73	100	1701	0	277	147.713	100	1497	4	4553	2507.42	100	1410	0	23373	16556.5	100	982	0	6460	5021	100	838
ED8	2022-12-21	18.6	NA	LIAT	NA	H3	3C.2a1b.2a.2	Whole Genome	8	8	5644	2314.65	100	2280	0	7562	3306.84	100	2274	0	6070	2202.73	100	2151	0	6891	3823.63	100	1701	0	477	254.474	100	1497	0	1704	968.131	100	1410	7	11363	8156.12	100	982	0	767	584.913	100	838
ED9	2022-12-21	19.3	NA	CEPHEID	NA	H3	3C.2a1b.2a.2	Whole Genome	8	8	3793	1558.6	100	2280	0	9157	3156.67	100	2274	0	5703	2455.7	100	2151	0	12280	6747.62	100	1701	0	1019	539.586	100	1497	0	11986	7232.01	100	1410	7	31041	22253.2	100	982	0	5080	3891.11	100	838
ED10	2022-12-21	21.7	NA	LIAT	NA	H1	6B.1A.5a.2	HA	5	4	78	31.0789	93.1	2280	188	20	8.36412	0	NA	NA	30	14.7871	12.4	2151	1912	608	289.202	100	1701	0	30	17.2224	36.6	1497	961	401	215.996	100	1410	0	1416	932.989	100	982	0	254	199.283	100	838
ED11	2022-12-15	15.8	NA	CEPHEID	NA	H3	3C.2a1b.2a.2	Whole Genome	8	8	22045	7657.25	100	2280	0	21948	10298.4	100	2274	0	12086	5834.94	100	2151	0	23533	13662.8	100	1701	0	1157	647.313	100	1497	0	6350	3612.35	100	1410	7	31881	23079.2	100	982	0	1955	1501.83	100	838
ED12	2022-12-15	18.4	NA	CEPHEID	NA	H3	3C.2a1b.2a.2	Whole Genome	8	8	6086	1976.36	100	2280	0	5077	1875.82	100	2274	0	4030	1340.93	100	2151	0	18755	10861.5	100	1701	0	949	521.895	100	1497	0	8812	5252.73	100	1410	7	29033	20865.9	100	982	0	3140	2413.36	100	838
ED13	2022-12-15	17.1	NA	CEPHEID	NA	H3	3C.2a1b.2a.2	Whole Genome	8	8	9215	3244.04	100	2280	0	13002	5781.8	100	2274	0	6324	2534.55	100	2151	0	27545	16093.8	100	1701	0	963	538.037	100	1497	0	11234	6763.48	100	1410	7	37691	27673.3	100	982	0	5800	4491.49	100	838
ED14	2022-12-16	15.6	NA	CEPHEID	NA	H3	3C.2a1b.2a.2	Whole Genome	8	8	9235	4283.61	100	2280	0	21234	10658.6	100	2274	0	6162	2889.15	100	2151	0	23865	13921.9	100	1701	0	726	414.015	100	1497	0	8258	4955	100	1410	7	17539	12773.6	100	982	0	3289	2544.45	100	838
ED15	2022-12-16	15.5	NA	CEPHEID	NA	H3	3C.2a1b.2a.2	Whole Genome	8	8	9511	4402.75	100	2280	0	18043	8597.15	100	2274	0	7191	3465.07	100	2151	0	20778	11931.7	100	1701	0	1797	1027.12	100	1497	0	11556	6894.74	100	1410	7	28803	20619.3	100	982	0	3711	2840.85	100	838
ED16	2022-12-16	21.1	NA	CEPHEID	NA	H1	6B.1A.5a.2	Whole Genome	8	8	12924	4797.76	100	2280	0	1707	566.318	100	2274	0	1872	601.186	100	2151	0	26832	14323.6	100	1701	0	256	146.957	100	1497	0	9428	5594.4	100	1410	0	35816	25821.7	100	982	0	14190	11168.6	100	838
ED17	2022-12-15	15.1	NA	LIAT	NA	H3	3C.2a1b.2a.2	Whole Genome	8	8	9707	4194.04	100	2280	0	33126	15973.3	100	2274	0	14317	6314.07	100	2151	0	30816	17923.6	100	1701	0	21061	14411.4	100	1497	0	6350	4064.9	100	1410	7	42373	31024.7	100	982	0	4736	3763.12	100	838
ED18	2022-12-15	21.4	NA	LIAT	NA	H3	3C.2a1b.2a.2	Whole Genome	8	8	3032	1425.8	100	2280	0	4121	1748.95	100	2274	0	3164	1523.22	100	2151	0	9981	5724.73	100	1701	0	875	503.242	100	1497	0	4647	2759.38	100	1410	7	32734	23440.4	100	982	0	2225	1737.68	100	838
ED19	2022-12-16	16.4	NA	LIAT	NA	H3	3C.2a1b.2a.2	Whole Genome	8	8	24788	9378.91	100	2280	0	37134	14757.2	100	2274	0	18148	7855.36	100	2151	0	44166	24883.3	100	1701	0	3128	1689.57	100	1497	0	25514	15239.6	100	1410	7	52243	37814.8	100	982	0	4087	3136.1	100	838
ED20	2022-12-16	22.7	NA	LIAT	NA	H3	3C.2a1b.2a.2	HA	7	7	585	263.539	100	2280	0	1163	505.717	100	2274	0	732	315.421	100	2151	0	1491	808.112	100	1701	0	36	18.9051	53.9	1497	724	206	112.104	100	1410	7	5884	3941.76	100	982	0	292	213.815	100	838
ED21	2022-12-21	22.6	NA	CEPHEID	NA	Unknown	Unknown	Other	1	0	18	6.72763	0	NA	NA	22	8.70097	0	NA	NA	11	5.31334	0	NA	NA	23	10.944	0	NA	NA	34	17.5919	43.2	1497	894	30	16.4624	39.9	1410	901	84	52.5957	99.1	982	9	7	4.97375	0	NA
ED22	2022-12-19	21.5	NA	LIAT	NA	H1	6B.1A.5a.2	Whole Genome	8	8	5225	2190.84	100	2280	0	4525	996.495	100	2274	0	2882	1072.22	100	2151	0	29720	15279.9	100	1701	0	1479	745.154	100	1497	4	7086	3859.2	100	1410	0	28340	20133.8	100	982	0	7465	5881.55	100	838
ED23	2022-12-21	11.8	NA	CEPHEID	NA	H3	3C.2a1b.2a.2	Whole Genome	8	8	7777	3326.52	100	2280	0	15882	7133.79	100	2274	0	8384	3373.31	100	2151	0	29301	16749.6	100	1701	0	1073	579.138	100	1497	0	7166	4303.16	100	1410	7	18555	13462.2	100	982	0	8856	6871.72	100	838
ED25	2022-12-17	18	NA	LIAT	NA	H1	6B.1A.5a.2	Whole Genome	8	8	6033	1566.79	100	2280	0	373	104.131	100	2274	0	506	209.098	100	2151	0	21409	10840.2	100	1701	0	1396	696.388	100	1497	5	12038	6700.05	100	1410	0	32286	22992.6	100	982	0	9535	7478.95	100	838
ED27	2022-12-21	21.8	NA	LIAT	NA	H3	3C.2a1b.2a.2	Whole Genome	8	8	1060	488.127	100	2280	0	640	266.688	100	2274	0	1110	471.974	100	2151	0	4699	2561.18	100	1701	0	154	80.9245	100	1497	0	2911	1706.47	100	1410	7	6362	4495.76	100	982	0	198	147.848	100	838
ED28	2022-12-14	13.2	NA	LIAT	NA	H1	6B.1A.5a.2	Whole Genome	8	7	2450	1069.32	100	2280	0	219	73.8914	99.8	2274	6	750	296.791	100	2151	0	16217	7884.5	100	1701	0	583	312.431	100	1497	4	6188	3363.2	100	1410	0	24871	17012.9	100	982	0	4110	3226.19	100	838
ED29	2022-12-14	20.5	NA	LIAT	NA	H3	3C.2a1b.2a.2	Whole Genome	8	8	7000	3044.97	100	2280	0	9974	4629.5	100	2274	0	3556	1605.49	100	2151	0	13990	7833.52	100	1701	0	1051	582.997	100	1497	0	10195	6377.73	100	1410	7	24351	17691.2	100	982	0	3719	2897.39	100	838
ED30	2022-12-14	23	NA	LIAT	NA	H1	6B.1A.5a.1	HA	6	5	566	141.574	100	2280	0	88	17.1607	43.4	2272	1288	290	79.4235	97.4	2151	58	295	115.793	100	1701	0	23	11.6664	10.6	1496	1374	1028	635.106	100	1410	0	7239	4888.08	100	982	0	936	737.811	100	838
ED31	2022-12-14	17.2	NA	LIAT	NA	H3	3C.2a1b.2a.2	Whole Genome	8	8	3640	1387.64	100	2280	0	5767	2310.7	100	2274	0	3738	1517.38	100	2151	0	11189	6489.07	100	1701	0	13244	8959.8	100	1497	0	1506	952.7	100	1410	7	19815	14396.6	100	982	0	217	161.304	100	838
ED32	2022-12-14	20	NA	LIAT	NA	H3	3C.2a1b.2a.2	HA	6	6	246	103.151	100	2280	0	875	403.445	100	2274	0	220	93.3454	100	2151	0	641	355.205	100	1701	0	63	35.2218	88.4	1497	177	239	138.189	100	1410	7	1696	1199.45	100	982	0	11	8.14558	0	NA
ED33	2022-12-14	20.7	NA	LIAT	NA	H1	6B.1A.5a.2	Majority Genome	7	7	1595	408.183	100	2280	0	619	114.532	59.5	2274	923	329	107.647	100	2151	0	2464	1293.22	100	1701	0	2024	1228.93	100	1497	0	2486	1510.6	100	1410	0	6698	4872.45	100	982	0	3452	2773.86	100	838
ED34	2022-12-16	13.1	NA	CEPHEID	NA	H1	6B.1A.5a.2	Whole Genome	8	8	8240	3107.16	100	2280	0	2150	452.603	100	2274	0	4184	993.458	100	2151	0	11507	6606.37	100	1701	0	8802	5495.04	100	1497	0	8684	5408.79	100	1410	0	24117	18065.8	100	982	0	11595	9287.11	100	838
ED35	2022-12-02	18.5	NA	LIAT	NA	H3	3C.2a1b.2a.2	Whole Genome	8	8	14808	7508.09	100	2280	0	37004	19374.1	100	2274	0	11943	6088.87	100	2151	0	39811	24067.4	100	1701	0	8883	5401.13	100	1497	0	25916	16045.3	100	1410	7	30077	22389.6	100	982	0	6231	4920.79	100	838
ED36	2022-12-02	17.5	NA	LIAT	NA	H1	6B.1A.5a.2	Whole Genome	8	8	2593	1313	100	2280	0	267	104.995	100	2274	0	1578	820.42	100	2151	0	7959	4285.82	100	1701	0	5220	3220.22	100	1497	1	6702	4041.12	100	1410	0	18137	13401.8	100	982	0	9547	7692.55	100	838
ED37	2022-12-03	22.4	NA	LIAT	NA	Unknown	Unknown	Other	0	0	NA	NA	NA	NA	NA	NA	NA	NA	NA	NA	NA	NA	NA	NA	NA	NA	NA	NA	NA	NA	NA	NA	NA	NA	NA	NA	NA	NA	NA	NA	18	12.2067	0	NA	NA	NA	NA	NA	NA
ED38	2022-12-04	18.2	NA	LIAT	NA	H3	3C.2a1b.2a.2	Whole Genome	8	8	12047	6075.98	100	2280	0	37478	19105.8	100	2274	0	19302	9085.4	100	2151	0	39954	23946.7	100	1701	0	38083	27045.6	100	1497	0	26427	16493.6	100	1410	7	59796	44181.4	100	982	0	11897	9477.12	100	838
ED39	2022-12-04	24.4	NA	LIAT	NA	H3	3C.2a1b.2a.2	Whole Genome	8	8	367	145.982	100	2280	0	642	259.482	100	2274	0	808	304.96	100	2151	0	2159	1038.26	100	1701	0	2759	1572.31	100	1497	1	1773	994.752	100	1410	7	4447	3128.19	100	982	0	373	287.26	100	838
ED40	2022-12-05	22.1	NA	LIAT	NA	H3	3C.2a1b.2a.2	Whole Genome	8	8	3924	1735.85	100	2280	0	10148	4643.34	100	2274	0	4861	2307.04	100	2151	0	13972	7731.38	100	1701	0	6271	3724.46	100	1497	0	12766	7983.95	100	1410	7	18621	13461.2	100	982	0	5734	4464.21	100	838
ED41	2022-12-05	19	NA	LIAT	NA	H3	3C.2a1b.2a.2	Whole Genome	8	8	6203	2528.92	100	2280	0	13894	6413.71	100	2274	0	4899	1916.79	100	2151	0	16141	9228.34	100	1701	0	7611	4707.53	100	1497	0	12498	7829.89	100	1410	7	24861	18063.3	100	982	0	953	718.325	100	838
ED42	2022-12-05	21.1	NA	LIAT	NA	H1	6B.1A.5a.2	Whole Genome	8	8	5309	2413.99	100	2280	0	883	276.533	100	2274	0	2972	1323.67	100	2151	0	12470	6306.18	100	1701	0	6878	3818.74	100	1497	4	10310	5790.28	100	1410	0	18883	13259.1	100	982	0	9199	7281.55	100	838
ED43	2022-12-06	NA	NA	LIAT	NA	H1	6B.1A.5a.2	Majority Genome	8	7	870	354.577	100	2280	0	125	35.3624	94.5	2274	275	377	127.214	100	2151	0	1794	923.553	100	1701	0	1928	994.349	100	1497	4	3361	1855.15	100	1410	0	11562	7983.49	100	982	0	3696	2875.65	100	838
ED44	2022-12-06	24.2	NA	LIAT	NA	H1	6B.1A.5a.2	HA	5	3	86	37.6887	87.8	954	145	20	5.69938	0	NA	NA	96	27.8749	56.2	2151	958	231	95.2975	96.5	1701	61	123	68.1597	98.4	1497	27	231	121.307	100	1410	0	1312	866.866	100	982	0	460	351.088	100	838
ED45	2022-12-06	20.7	NA	CEPHEID	NA	H3	3C.2a1b.2a.2	HA	5	3	212	46.5175	76.7	2280	559	107	42.4349	90.9	2274	208	138	47.2338	95.6	2151	100	144	69.0899	100	1701	0	91	47.8236	88.2	1497	193	174	93.3009	100	1410	7	706	484.272	100	982	0	23	16.2148	53.1	838
ED46	2022-12-06	18.9	NA	CEPHEID	NA	H3	3C.2a1b.2a.2	Whole Genome	8	8	883	337.818	100	2280	0	3911	1553.98	100	2274	0	1033	437.453	100	2151	0	2565	1292.89	100	1701	0	1543	893.006	100	1497	0	3380	1950.42	100	1410	7	7409	5181.81	100	982	0	837	650.101	100	838
ED47	2022-12-07	23.2	NA	LIAT	NA	H1	6B.1A.5a.2	Majority Genome	7	7	1752	496.74	100	2280	0	335	63.9327	80.3	2274	508	793	213.836	100	2151	0	1091	542.66	100	1701	0	532	286.458	100	1497	4	1584	848.916	100	1410	0	3872	2698.51	100	982	0	1542	1183.91	100	838
ED48	2022-12-08	22.8	NA	LIAT	NA	H3	3C.2a1b.2a.2	Whole Genome	8	8	4649	858.064	100	2277	0	1384	465.387	100	2274	0	1004	305.317	100	2151	0	2002	1076.17	100	1701	0	1445	850.061	100	1497	0	2977	1765.28	100	1410	7	9614	6971.61	100	982	0	1891	1483.98	100	838
ED49	2022-12-08	18.1	NA	CEPHEID	NA	H3	3C.2a1b.2a.2	Whole Genome	8	8	3007	1318.11	100	2280	0	7635	3241.85	100	2274	0	3452	1544.67	100	2151	0	10662	6008.52	100	1701	0	5359	3419.11	100	1497	0	12070	7296.41	100	1410	7	18948	13793.4	100	982	0	2304	1789.11	100	838
ED50	2022-12-08	20.4	NA	CEPHEID	NA	H3	3C.2a1b.2a.2	Whole Genome	8	8	956	424.651	100	2280	0	2973	1375.37	100	2274	0	1168	521.368	100	2151	0	3031	1669.67	100	1701	0	2822	1670.82	100	1497	0	5125	3216.08	100	1410	7	10413	7466.4	100	982	0	2914	2269.39	100	838
ED51	2022-12-08	15.6	NA	LIAT	NA	H3	3C.2a1b.2a.2	Whole Genome	8	8	11702	4375.96	100	2280	0	41190	18961.1	100	2274	0	12043	4387.51	100	2151	0	24422	14356.1	100	1701	0	24744	16601.6	100	1497	0	25709	16410.8	100	1410	7	38687	28612.3	100	982	0	2934	2294.27	100	838
ED52	2022-12-09	20.4	NA	LIAT	NA	H3	3C.2a1b.2a.2	Whole Genome	8	8	3592	965.944	100	2280	0	6388	2606.85	100	2274	0	2939	858.18	100	2151	0	7129	4077.13	100	1701	0	8008	5296.14	100	1497	0	10748	6998.83	100	1410	7	23524	17084.4	100	982	0	1469	1143.9	100	838
ED54	2022-12-11	22.3	NA	LIAT	NA	Unknown	Unknown	Other	1	1	8	4.14079	0	NA	NA	20	7.9956	0	NA	NA	14	7.2707	0	NA	NA	39	21.1858	70	1701	550	14	7.86974	0	NA	NA	31	17.2496	39	1410	882	130	93.5489	100	982	0	14	11.0597	0	NA
ED55	2022-12-11	14	NA	LIAT	NA	H3	3C.2a1b.2a.2	Whole Genome	8	8	4039	1883.61	100	2280	0	16755	8516.7	100	2274	0	4272	1932.33	100	2151	0	10994	6387.89	100	1701	0	3323	1977.14	100	1497	0	9178	5703.29	100	1410	7	19590	14225.7	100	982	0	3401	2638.49	100	838
ED56	2022-12-11	15.1	NA	LIAT	NA	H3	3C.2a1b.2a.2	Whole Genome	8	8	6684	2160.91	100	2280	0	21229	9336.53	100	2274	0	11450	2904.81	100	2151	0	12363	7069.06	100	1701	0	5328	3198.79	100	1497	0	14253	8672.32	100	1410	7	39515	28541.7	100	982	0	8484	6578.73	100	838
ED57	2022-12-11	15.5	NA	LIAT	NA	H3	3C.2a1b.2a.2	Whole Genome	8	7	467	236.607	100	2280	0	153	69.1601	96.2	2274	104	489	254.473	100	2151	0	1875	1130.08	100	1701	0	1736	1171.27	100	1497	1	1971	1289.28	100	1410	7	4067	3026.78	100	982	0	103	78.9427	100	838
ED58	2022-12-12	15.7	NA	LIAT	NA	H1	6B.1A.5a.2	Majority Genome	7	7	1638	750.778	100	2280	0	66	20.6271	38.7	2274	1422	380	177.793	100	2151	0	4427	2532.44	100	1701	0	2005	1205.69	100	1497	1	3766	2278.31	100	1410	0	10921	7912.78	100	982	0	5757	4513.64	100	838
ED59	2022-12-12	22.5	NA	LIAT	NA	H3	3C.2a1b.2a.2	Whole Genome	8	8	512	241.881	100	2280	0	4357	1616.27	100	2274	0	745	359.017	100	2151	0	1645	811.735	100	1701	0	237	120.695	100	1497	0	1482	833.372	100	1410	7	4040	2744.48	100	982	0	167	127.868	100	838
ED60	2022-12-13	19.3	NA	CEPHEID	NA	H3	3C.2a1b.2a.2	Whole Genome	8	7	573	215.202	100	2280	0	198	70.5884	90.4	2274	220	1676	390.546	100	2151	0	2941	1546.67	100	1701	0	1724	947.994	100	1497	0	4851	2816.17	100	1410	7	12694	8947.85	100	982	0	3687	2818.69	100	838
ED61	2022-12-13	20.2	NA	LIAT	NA	H3	3C.2a1b.2a.2	Whole Genome	8	8	2840	1319.7	100	2280	0	4180	1799.98	100	2274	0	5003	1545.25	100	2151	0	9434	5362.36	100	1701	0	8520	5354.8	100	1497	1	10473	6639.1	100	1410	7	26028	18843.9	100	982	0	1703	1331.38	100	838
ED62	2022-12-14	21.6	NA	LIAT	NA	H3	3C.2a1b.2a.2	Whole Genome	8	8	6766	3403.54	100	2280	0	24441	12541.4	100	2274	0	5258	2547.46	100	2151	0	16724	9825.97	100	1701	0	4702	3108.76	100	1497	0	10288	6069.01	100	1410	7	23722	17224.3	100	982	0	4712	3632.16	100	838
ED63	2022-12-14	23.2	NA	LIAT	NA	H3	3C.2a1b.2a.2	Whole Genome	8	8	428	191.591	100	2280	0	1557	684.045	100	2274	0	793	252.264	100	2151	0	2351	1314.41	100	1701	0	4828	2976.66	100	1497	3	1404	863.149	100	1410	7	5532	3863.84	100	982	0	252	191.834	100	838
ED64	2023-01-01	16.2	NA	LIAT	NA	H3	3C.2a1b.2a.2	Whole Genome	8	8	23344	8333.61	100	2280	0	48267	21743.8	100	2274	0	26985	10565.4	100	2151	0	48909	27087.6	100	1701	0	8033	4394.66	100	1497	0	24994	14477.9	100	1410	7	53746	38843.5	100	982	0	6694	5055.04	100	838
ED65	2023-01-01	23.8	NA	LIAT	NA	H3	3C.2a1b.2a.2	Whole Genome	8	8	1128	277.798	100	2280	0	2857	1190.61	100	2274	0	2015	677.293	100	2151	0	3706	2024.37	100	1701	0	5699	3458.35	100	1497	3	1383	846.945	100	1410	7	8269	5716.71	100	982	0	1830	1424.31	100	838
ED66	2022-12-13	22.1	NA	LIAT	NA	H3	3C.2a1b.2a.2	Whole Genome	8	8	2353	607.224	100	2280	0	5249	1830.6	100	2274	0	1520	552.847	100	2151	0	6608	2998.23	100	1701	0	537	261.377	100	1497	0	2561	1419.74	100	1410	7	13533	8969.81	100	982	0	2076	1576.07	100	838
ED67	2022-12-13	20.4	NA	CEPHEID	NA	H3	3C.2a1b.2a.2	Whole Genome	8	8	430	162.877	100	2280	0	851	346.326	100	2274	0	662	238.074	100	2151	0	1470	794.111	100	1701	0	382	201.571	100	1497	0	2669	1556.78	100	1410	7	8241	5731.82	100	982	0	1354	1018.03	100	838
ED68	2022-12-13	21.7	NA	CEPHEID	NA	H1	6B.1A.5a.2	Majority Genome	7	6	382	104.793	100	2280	0	110	21.2232	36.9	2272	1445	93	31.9196	99.9	2151	6	219	116.87	100	1701	0	142	76.4195	100	1497	4	295	159.32	100	1410	0	1621	1130.76	100	982	0	538	414.341	100	838
ED69	2022-12-29	15.9	NA	LIAT	NA	H3	3C.2a1b.2a.2	Whole Genome	8	8	10429	4434.41	100	2280	0	33253	16335.1	100	2274	0	11604	5323.57	100	2151	0	25932	14995.6	100	1701	0	4424	2495.75	100	1497	0	15104	8843.15	100	1410	7	28554	20845.7	100	982	0	3890	2964.31	100	838
ED70	2022-12-21	24	NA	LIAT	NA	H1	6B.1A.5a.2	Whole Genome	8	8	2586	1195.88	100	2280	0	413	159.208	100	2274	0	1456	655.761	100	2151	0	14085	7181.83	100	1701	0	2069	1326.05	100	1497	0	9469	5821.25	100	1410	0	18090	12490.4	100	982	0	10067	8018.2	100	838
ED71	2022-12-22	20.1	NA	CEPHEID	NA	H1	6B.1A.5a.2	Whole Genome	8	8	1831	732.923	100	2280	0	278	78.726	100	2274	1	704	299.678	100	2151	0	6518	3297.48	100	1701	0	3651	2068.23	100	1497	5	3669	2161.32	100	1410	0	8465	5553.7	100	982	0	2646	2119.83	100	838
ED72	2022-12-21	15.4	NA	LIAT	NA	H3	3C.2a1b.2a.2	Whole Genome	8	8	8794	3850.97	100	2280	0	19123	8852.07	100	2274	0	10478	4378.11	100	2151	0	25711	15316.1	100	1701	0	22874	15820.6	100	1497	1	7445	4616.48	100	1410	7	45748	33695.3	100	982	0	3337	2650.38	100	838
ED73	2023-01-01	20.7	NA	CEPHEID	NA	H1	6B.1A.5a.2	Whole Genome	8	7	2656	1238.71	100	2280	0	196	69.2731	94.8	2274	128	1352	641.858	100	2151	0	6895	3447.09	100	1701	0	1199	673.491	100	1497	3	5073	2991.88	100	1410	0	17359	12385	100	982	0	8116	6335.24	100	838
ED74	2022-12-22	21.7	NA	LIAT	NA	H1	6B.1A.5a.2	Majority Genome	7	7	1879	381.606	100	2280	0	86	26.0374	53	2274	1094	319	104.237	100	2151	0	1882	921.752	100	1701	0	2779	1705.2	100	1497	4	2635	1703.97	100	1410	0	4634	3209.07	100	982	0	2817	2282.72	100	838
ED75	2022-12-29	17.5	NA	LIAT	NA	H3	3C.2a1b.2a.2	Whole Genome	8	8	3365	1420.29	100	2280	0	5071	2065.48	100	2274	0	3252	1197.94	100	2151	0	11894	6968.03	100	1701	0	5341	3399.78	100	1497	0	10175	6412.2	100	1410	7	21034	15157.9	100	982	0	6282	4989.93	100	838
ED76	2022-12-23	21.3	NA	LIAT	NA	H3	3C.2a1b.2a.2	Whole Genome	8	8	3770	1685.78	100	2280	0	11178	4658	100	2274	0	7134	2410.38	100	2151	0	17437	10239.1	100	1701	0	19623	13653.8	100	1497	1	14980	9623.79	100	1410	7	44407	32199.8	100	982	0	4240	3348.45	100	838
ED77	2022-12-29	24.2	NA	LIAT	NA	H3	3C.2a1b.2a.2	Whole Genome	8	8	964	257.865	100	2280	0	2258	1133.29	100	2274	0	115	62.1943	100	2151	0	2014	1130.43	100	1701	0	1611	1140.06	100	1497	3	1016	653.893	100	1410	7	7689	5549.99	100	982	0	370	292.292	100	838
ED78	2022-12-29	24.6	NA	LIAT	NA	H1	6B.1A.5a.2	HA	5	5	113	35.3846	100	2280	2	25	5.6492	0	NA	NA	56	21.4189	57	2151	972	391	207.297	100	1701	0	43	23.9967	60.2	1497	603	255	146.605	100	1410	0	1526	1055.95	100	982	0	457	356.506	100	838
ED79	2022-12-21	21.8	NA	LIAT	NA	H3	3C.2a1b.2a.2	Whole Genome	8	8	1500	765.23	100	2280	0	4925	2479.37	100	2274	0	977	463.786	100	2151	0	3859	2201.12	100	1701	0	616	351.464	100	1497	0	3846	2295.05	100	1410	7	13824	9900.76	100	982	0	2189	1685.45	100	838
ED80	2023-01-02	16.7	NA	CEPHEID	NA	H3	3C.2a1b.2a.2	Whole Genome	8	8	2137	1058.02	100	2280	0	13939	7196.49	100	2274	0	1346	623.661	100	2151	0	2631	1504.05	100	1701	0	316	183.939	100	1497	0	2194	1377.16	100	1410	7	13589	9805.63	100	982	0	1916	1475.39	100	838
ED81	2022-12-21	23.1	NA	LIAT	NA	H1	6B.1A.5a.2	HA	6	6	393	70.4491	44.8	2280	1258	370	105.827	48.8	2274	1171	320	87.4607	100	2151	4	2025	766.353	100	1701	0	740	383.647	100	1497	0	1489	833.239	100	1410	0	7041	4888.24	100	982	0	14233	11005.4	100	838
ED82	2022-12-29	23.5	NA	CEPHEID	NA	H3	3C.2a1b.2a.2	Whole Genome	8	6	175	72.7026	100	2280	2	164	75.6724	97	2274	72	117	40.4342	99.6	2151	10	591	317.661	100	1701	0	109	58.5752	100	1497	0	282	156.399	100	1410	7	780	530.897	100	982	0	297	222.684	100	838
ED83	2022-12-29	22.8	NA	CEPHEID	NA	H3	3C.2a1b.2a.2	Whole Genome	8	8	3713	1655.87	100	2280	0	5346	2117.97	100	2274	0	4687	2049.69	100	2151	0	10073	5497.14	100	1701	0	1197	649.127	100	1497	0	6557	3943.36	100	1410	7	13815	9903.22	100	982	0	5033	3913.14	100	838
ED84	2022-12-22	17.2	NA	LIAT	NA	H3	3C.2a1b.2a.2	Whole Genome	8	8	24498	10034	100	2280	0	35248	15572.3	100	2274	0	30291	12904.6	100	2151	0	42006	24405.4	100	1701	0	16971	10212.5	100	1497	0	26445	15496.8	100	1410	7	52728	37648.8	100	982	0	3073	2355.53	100	838
ED85	2023-01-01	24	NA	LIAT	NA	Unknown	Unknown	Other	1	0	9	3.25152	0	NA	NA	NA	NA	NA	NA	NA	NA	NA	NA	NA	NA	3	1.60105	0	NA	NA	NA	NA	NA	NA	NA	4	2.29069	0	NA	NA	48	33.3371	92.2	982	82	17	12.9833	0	NA
ED86	2022-12-28	16.3	NA	CEPHEID	NA	H1	6B.1A.5a.2	Whole Genome	8	8	12970	5002.4	100	2280	0	2416	592.01	100	2274	0	6287	2141.94	100	2151	0	30037	16485.9	100	1701	0	14048	8269.23	100	1497	4	26529	16463	100	1410	0	48681	35423.6	100	982	0	25653	20288.5	100	838
ED87	2022-12-23	20.3	NA	LIAT	NA	H3	3C.2a1b.2a.2	Whole Genome	8	8	3915	790.853	100	2280	0	1697	585.22	100	2274	0	2369	596.556	100	2151	0	3421	1781.55	100	1701	0	236	114.765	100	1497	0	1302	763.261	100	1410	7	14371	10415	100	982	0	2152	1651.54	100	838
ED88	2022-12-24	15.5	NA	LIAT	NA	H1	6B.1A.5a.2	Whole Genome	8	8	2733	1229.58	100	2280	0	320	122.112	100	2274	0	738	317.854	100	2151	0	16970	8714.22	100	1701	0	3020	1924.33	100	1497	0	11246	6920.2	100	1410	0	30253	21398.8	100	982	0	16193	12708.3	100	838
ED89	2022-12-24	22.6	NA	LIAT	NA	H1	6B.1A.5a.2	Whole Genome	8	7	1739	346.044	100	2280	0	131	38.4573	94.6	2274	136	238	87.5593	100	2151	0	2840	1463.32	100	1701	0	1109	644.945	100	1497	5	2262	1346.51	100	1410	0	9396	6660.21	100	982	0	3995	3200.78	100	838
ED90	2022-12-23	19.5	NA	LIAT	NA	H3	3C.2a1b.2a.2	Whole Genome	8	8	5176	2294.65	100	2280	0	5645	2391.85	100	2274	0	6584	2547.82	100	2151	0	13763	8345.71	100	1701	0	3894	2386.29	100	1497	0	9719	6111.3	100	1410	7	21772	15936.2	100	982	0	2964	2331.45	100	838
ED91	2022-12-24	21.6	NA	LIAT	NA	H1	6B.1A.5a.2	HA	5	4	119	37.5509	100	2280	0	19	5.03477	0	NA	NA	23	8.91306	0	NA	NA	397	201.503	100	1701	0	8	5.37249	0	NA	NA	62	39.0355	92.1	1410	116	712	461.382	100	982	0	169	134.835	100	838
ED92	2022-12-28	20.7	NA	CEPHEID	NA	H3	3C.2a1b.2a.2	Whole Genome	8	8	11522	5972.9	100	2280	0	22952	12713.3	100	2274	0	10604	5909.56	100	2151	0	23227	14889.2	100	1701	0	2123	1288.81	100	1497	0	6704	4089.86	100	1410	7	41185	30979.9	100	982	0	689	539.939	100	838
ED93	2022-12-23	23.8	NA	LIAT	NA	Unknown	Unknown	Other	0	0	NA	NA	NA	NA	NA	8	4.01517	0	NA	NA	NA	NA	NA	NA	NA	14	7.82165	0	NA	NA	NA	NA	NA	NA	NA	NA	NA	NA	NA	NA	15	10.7747	0	NA	NA	NA	NA	NA	NA
ED96	2022-12-26	22.4	NA	LIAT	NA	H1	6B.1A.5a.2	Whole Genome	8	6	3887	1032.31	100	2280	0	669	130.691	95.1	2274	128	797	278.616	100	2151	0	2201	1128.92	100	1701	0	181	96.9051	97.8	1497	37	2024	1176.44	100	1410	0	10289	7381.8	100	982	0	7316	5799.24	100	838
ED97	2022-12-24	24	NA	LIAT	NA	Unknown	Unknown	Other	2	1	412	85.3886	53.2	2280	1142	88	40.08	99.9	2274	5	21	10.2785	0	NA	NA	85	46.7537	87	1701	235	3	1.76954	0	NA	NA	23	13.7779	3.3	1410	1371	261	171.179	100	982	0	29	21.4236	60.6	838
ED98	2022-12-23	21.6	NA	LIAT	NA	H1	6B.1A.5a.2	Majority Genome	7	6	427	146.7	100	2280	0	261	51.3267	81.1	2274	442	423	134.964	100	2151	0	2092	963.28	100	1701	0	252	125.359	99.9	1497	4	2265	1118.06	100	1410	0	8644	5888.39	100	982	0	5315	4049.54	100	838
ED99	2022-12-27	20.3	NA	LIAT	NA	H1	6B.1A.5a.2	Whole Genome	8	8	1432	626.22	100	2280	0	2218	767.738	100	2274	0	3929	1583.58	100	2151	0	10153	5297.66	100	1701	0	4694	2495.71	100	1497	4	12717	7377.86	100	1410	0	29742	21511.7	100	982	0	16640	12965.1	100	838
ED100	2022-12-26	24.4	NA	LIAT	NA	H3	3C.2a1b.2a.2	HA	5	4	372	135.948	100	2280	1	1011	377.09	100	2274	0	118	49.9172	95	2151	121	509	256.102	100	1701	0	25	11.7796	0	NA	NA	31	16.5848	48.8	1410	815	894	586.588	100	982	0	21	15.1301	23.9	838
ED101	2022-12-27	24.2	NA	LIAT	NA	H1	6B.1A.5a.2	HA	4	1	97	37.9877	87.1	2280	301	14	5.23213	0	NA	NA	22	9.59414	0	NA	NA	318	128.885	99.8	1701	7	3	2.2333	0	NA	NA	102	52.4362	94.5	1410	87	508	324.253	100	982	0	143	109.476	97.5	838
ED102	2022-12-25	17.1	NA	LIAT	NA	H1	6B.1A.5a.2	Whole Genome	8	8	8305	3524.5	100	2280	0	4182	804.181	100	2274	0	1647	644.14	100	2151	0	16199	8430.56	100	1701	0	247	145.85	100	1497	0	3940	2318.18	100	1410	0	19126	13953.1	100	982	0	10495	8301.67	100	838
ED103	2022-12-25	18.3	NA	LIAT	NA	H3	3C.2a1b.2a.2	Whole Genome	8	8	1077	354.845	100	2280	0	4394	2099.42	100	2274	0	708	339.448	100	2151	0	4095	2368.65	100	1701	0	2865	2017.35	100	1497	3	748	457.446	100	1410	7	13512	9528.29	100	982	0	731	576.067	100	838
ED104	2022-12-25	16.8	NA	LIAT	NA	H1	6B.1A.5a.2	Whole Genome	8	8	3600	1667.33	100	2280	0	322	108.48	100	2274	0	1183	587.492	100	2151	0	7649	4133.99	100	1701	0	414	225.735	100	1497	5	9272	5814.53	100	1410	0	23865	17512	100	982	0	10339	8173.62	100	838
ED106	2022-12-27	18.5	NA	LIAT	NA	H3	3C.2a1b.2a.2	HA	3	3	40	19.375	57.4	2280	1033	141	84.5396	100	2274	0	37	21.7187	65.7	2151	805	177	109.565	100	1701	0	NA	NA	NA	NA	NA	52	33.1064	78.7	1410	309	140	100.307	100	982	0	NA	NA	NA	NA
ED107	2022-12-25	14.8	NA	LIAT	NA	H1	6B.1A.5a.2	Whole Genome	8	8	4948	1787.04	100	2280	0	534	152.968	100	2274	0	1116	393.616	100	2151	0	3600	1796.53	100	1701	0	300	146.283	100	1497	5	2903	1573.08	100	1410	0	12304	8379.37	100	982	0	5850	4605.37	100	838
ED108	2022-12-26	20.5	NA	LIAT	NA	H3	3C.2a1b.2a.2	Whole Genome	8	8	3197	1155.9	100	2280	0	8988	3673.98	100	2274	0	6344	1949.84	100	2151	0	8855	4633.42	100	1701	0	7716	4749.61	100	1497	2	5342	3212.67	100	1410	7	16879	11900.9	100	982	0	1111	864.649	100	838
ED109	2022-12-25	17.8	NA	LIAT	NA	H3	3C.2a1b.2a.2	Whole Genome	8	8	3979	1563.88	100	2280	0	14687	6377.87	100	2274	0	4265	1541.2	100	2151	0	10465	5766.99	100	1701	0	9319	5676.6	100	1497	3	3884	2302.15	100	1410	7	15592	11026.3	100	982	0	262	197.888	100	838
[truncated: 1 more columns]

## Sheet: Supplementary Table 4
Sample	Linked outbreak patients (WGS pairwise distance)	Linked ED patients (WGS pairwise distance)	Linked Outbreak patients (Majority Genome Pairwise Distance)	Linked other patients (Majority Genome Pairwise distance; maximum 6 SNPs)	Linked Outbreak patients (HA Pairwise Distance)	Linked other patients (HA Pairwise distance; maximum 2 SNPs)
A1.1	A5 (0), A3 (1)	None	A5 (0), A3 (0)	None	A5 (0), A3 (0)	None
A2	WGS Fail	WGS Fail	WGS Fail	WGS Fail	WGS Fail	WGS Fail
A3	A5 (1), A1.1 (1)	None	A5 (0), A1.1 (0)	None	A5 (0), A1.1 (0)	None
A4	WGS Fail	WGS Fail	WGS Fail	WGS Fail	WGS Fail	WGS Fail
A5	A1.1 (0), A3 (1)	None	A1.1 (0), A3 (0)	None	A1.1 (0), A3 (0)	None
B1	B2 (2)	ED96 (2)	B2 (1)	ED96 (1)	B2 (0)	ED96 (0)
B2	B1 (2)	ED96 (2)	B1 (1)	ED96 (0)	B1 (0)	ED96 (0)
B3.2	B4 (0), B5 (0)	None	B5 (0), B4 (0)	WGS Fail	B5 (0), B4 (0)	None
B4	B3.2 (0), B5 (0)	None	B3.2 (0), B5 (0)	None	B3.2 (0), B5 (0)	None
B5	B3.2 (0), B4 (0)	None	B3.2 (0), B4 (0)	None	B3.2 (0), B4 (0)	None
C1	C4 (4), C3 (4)	ED88 (4)	C4 (1), C3 (1)	ED88 (1)	C3 (0), C4 (1)	ED88 (0)
C2	WGS Fail	WGS Fail	WGS Fail	WGS Fail	WGS Fail	WGS Fail
C3	C1 (4), C4 (2)	ED88 (2)	C1 (1), C4 (2)	ED88 (2)	C1 (0), C4 (1)	ED88 (0)
C4	C1 (4),C3 (2)	ED88 (2)	C1 (1), C3 (2)	ED88 (2)	C1 (1), C3 (1)	ED88 (1)
D1	D2 (1), D3 (1)	ED108 (1)	D2 (0), D3 (1)	ED108 (0)	D2 (0), D3 (1)	ED108 (0)
D2	D1 (1), D3 (2)	ED108 (2)	D1 (0), D3 (1)	ED108 (0)	D1 (0), D3 (1)	ED108 (0)
D3	D1 (1), D2 (2)	ED108 (2)	D1 (1), D2 (1)	ED108 (1)	D1 (1), D2 (1)	ED108 (1)
E1	E2 (2)	None	E2 (0)	None	E2 (0)	None
E2	E1 (2)	None	E1 (0)	None	E1 (0)	None

## Sheet: Supplementary Table 5
Sample	Segment	GenBank Error	Consensus sequence
ED61	3	CDS_HAS_STOP_CODON	ATGGAAGATTTTGTGCGACAATGCTTCAACCCGATGATTGTCGAACTTGCAGAAAAAGCAATGAAAGAGTATGGGGAGGATCTGAAAATTGAAACCAACAAATTTGCAGCAATATGCACTCACTTGGAGGTGTGTTTCATGTATTCAGATTTCCATTTCATCAATGAACAAGGCGAATCAATAGTAGTAGAACTTGACGATCCAAATGCACTGTTAAAACACAGATTTGAAATAATCGAGGGGAGAGACAGAACAATGGCCTGGACAGTAGTAAACAGTATCTGCAACACTACTGGAGCTGAAAAACCGAAGTTTTTACCGGATTTGTATGATTACAAAGAAAACAGATTCATCGAAATTGGAGTGACAAGGAGAGAAGTCCACATATATTACCTTGAA…
ED49	3	MUTATION_AT_END	ATGGAAGATTTTGTGCGACAATGCTTCAACCCGATGATTGTCGAACTTGCAGAAAAAGCAATGAAAGAGTATGGGGAGGATCTGAAAATTGAAACCAACAAATTTGCAGCAATATGCACTCACTTGGAGGTGTGTTTCATGTATTCAGATTTCCATTTCATCAATGAACAAGGCGAATCAATAGTAGTAGAACTTGACGATCCAAATGCACTGTTAAAACACAGATTTGAAATAATCGAGGGGAGAGACAGAACAATGGCCTGGACAGTAGTAAACAGTATCTGCAACACTACTGGAGCTGAAAAACCGAAGTTTTTACCGGATTTGTATGATTACAAAGAAAACAGATTCATCGAAATTGGAGTGACAAGGAGAGAAGTCCACATATATTACCTTGAA…
